# Supplementary material for: Controlling CRISPR-Cas9 with ligand-activated and ligand-deactivated sgRNAs
Source: Nat Commun. 2019 May 9;10:2127. doi: 10.1038/s41467-019-09985-2 (PMC6509140; doi:10.1038/s41467-019-09985-2)
Supplement: Supplementary file 4 — Source Data [file 41467_2019_9985_MOESM4_ESM.zip]

Archive with 7 entries (4 files):
- NCOMMS-18-14889B  source data/raw_data/
- NCOMMS-18-14889B  source data/raw_data/fig_1d/
- NCOMMS-18-14889B  source data/raw_data/fig_1d/20160318_repeat_working_designs.tif
- NCOMMS-18-14889B  source data/raw_data/fig_1d/figure_1d.txt
- NCOMMS-18-14889B  source data/raw_data/fig_1e/
- NCOMMS-18-14889B  source data/raw_data/fig_1e/20171003_titrate_cb_new_rna.tif
- NCOMMS-18-14889B  source data/raw_data/fig_1e/fig_1e.txt
