# Supplementary material for: Controlling CRISPR-Cas9 with ligand-activated and ligand-deactivated sgRNAs
Source: Nat Commun. 2019 May 9;10:2127. doi: 10.1038/s41467-019-09985-2 (PMC6509140; doi:10.1038/s41467-019-09985-2)
Supplement: Supplementary file 4 — Source Data [file 41467_2019_9985_MOESM4_ESM.zip › NCOMMS-18-14889B source data/raw_data/fig_1d/figure_1d.txt]

Raw gel image for Figure 1d.  The image in the main figure was inverted, 
cropped to remove some less-active designs, and reordered to put the designs in 
numerical order.  Lanes 1-8 correspond exactly to the main figure.  Lanes 13-16 
correspond to designs #24 and #25, lanes 11-12 correspond to design #61, and 
lanes 19-20 correspond to design #85.
