# Supplementary material for: Controlling CRISPR-Cas9 with ligand-activated and ligand-deactivated sgRNAs
Source: Nat Commun. 2019 May 9;10:2127. doi: 10.1038/s41467-019-09985-2 (PMC6509140; doi:10.1038/s41467-019-09985-2)
Supplement: Supplementary file 4 — Source Data [file 41467_2019_9985_MOESM4_ESM.zip › NCOMMS-18-14889B source data/raw_data/fig_1e/fig_1e.txt]

Raw gel image for Figure 1e.  The image in the main text figure was inverted 
and cropped to remove the four left-most lanes.  The three right-most of these 
continued the 2x serial dilution of theophylline (e.g.  4.88, 2.44, and 1.22 
µM).  The left-most of these had no theophylline (e.g. 0 µM).  The ladder is 
GeneRuler 1kb (Thermo SM0312), with bright bands at 1 kb (bottom), 3 kb, and 6 
kb (top).  In the remaining lanes, the slower band is uncut target DNA (4347 
bp), and the faster band is cut DNA (2162 bp and 2185bp).
